# Supplementary material for: Investigation of Clinically Significant Molecular Aberrations in Patients with Prostate Cancer: Implications for Personalized Treatment, Prognosis and Genetic Testing
Source: Int J Mol Sci. 2023 Jul 23;24(14):11834. doi: 10.3390/ijms241411834 (PMC10380890; doi:10.3390/ijms241411834)
Supplement: Supplementary file 1 [file ijms-24-11834-s001.zip]

Archive with 3 entries (3 files):
- Supplemental Info.pdf
- Supplemental Table S2.pdf
- Supplemental Table S3.xlsx
