# Supplementary material for: Investigation of Clinically Significant Molecular Aberrations in Patients with Prostate Cancer: Implications for Personalized Treatment, Prognosis and Genetic Testing
Source: Int J Mol Sci. 2023 Jul 23;24(14):11834. doi: 10.3390/ijms241411834 (PMC10380890; doi:10.3390/ijms241411834)
Supplement: Supplementary file 1 [file ijms-24-11834-s001.zip › Supplemental Table S3.xlsx]

## Sheet: List of variants
Sample ID	PN Number	Gene Pathway	Gene	Transcript ID	Mutation	cDNA Variant	Protein	AF%	Germline confirmation	Variant found by ForeSENTIA	Variand found by MOL
PB0014	57663		TP53	ENST00000269305.4	Frameshift	c.790delC	p.Leu264TyrfsTer81	56.9		YES
PB0014	57663		MYC	ENST00000377970.2	Amplification					YES
PB0016	57670		No clinically significant variants were identified
PB0032	57931		No clinically significant variants were identified
PBO001	57687		No clinically significant variants were identified
PBO002	57686		PTEN	ENST00000371953	Splicing	c.209+4_209+7delAGTA	-	22.04		YES
PBO002	57686		FOXA1	ENST00000250448	Frameshift	c.1163delT	p.Leu388ArgfsTer52	20.38		YES
PBO003	57643		PTEN	ENST00000371953	Frameshift	c.506_507insAAT	P.Pro169_Ser170insIle	27.85		YES
PBO004	57644		AR	ENST00000374690.3	Missense	c.2225G>T	p.Trp742Leu	47.96		YES
PBO004	57644		PIK3CA	ENST00000263967.3	Missense	c.3127A>G	p.Met1043Val	33.45		YES
PBO005	57645		No clinically significant variants were identified
PBO006	57646		TMPRSS2-ERG	ENST00000398585.3/ENST00000417133.2	Translocation					YES
PBO007	57647		MLH1	ENST00000231790	Splicing	c.2103+2T>C	-	5.45		YES
PBO008*	57648		ATM	ENST00000278616	Missense	c.8084G>T	p.G2695V	32.63		YES	YES
PBO010	57651		CTNNB1	ENST00000349496	Missense	c.122C>T	p.Thr41Ile	21.12		YES
PBO010	57651	HRR	ATM	ENST00000278616	Nonsense	c.1262C>G	p.Ser421Ter	74.19		YES
PBO011	57652		No clinically significant variants were identified
PBO012*	57655		AR	ENST00000374690.3	Amplification					YES	NO (NOT COVERED)
PBO015	57667		TP53	ENST00000269305.4	Missense	c.850A>C	p.Thr284Pro	25.42		YES
PBO016	57670		No clinically significant variants were identified.
PBO018	57678		PIK3CA	ENST00000263967.3	Missense	c.3140A>T	p.His1047Leu	33.73		YES
PBO018	57678		TMPRSS2-ERG	ENST00000398585.3/ENST00000417133.2	Translocation					YES
PBO020	57680	HRR	ATM	ENST00000278616	Frameshift	c.271_285delCAGAAAAAGATGCAG	p.Gln91_Gln95del	19.92		YES
PBO020	57680		TP53	ENST00000269305.4	Missense	c.721T>C	p.Ser241Pro	22.52		YES
PBO021	57681		TP53	ENST00000269305.4	Splicing	c.376-1G>T	-	26.51		YES
PBO021	57681		PTEN	ENST00000371953	Splicing	c.635-1G>T	-	20.38		YES
PBO022	57710		No clinically significant variants were identified
PBO023	57664	HRR	BRCA2	ENST00000380152	Frameshift	c.2451delG	p.Asn818IlefsTer7	22.9		YES
PBO025	57657		PTEN	ENST00000371953	Missense	c.518G>A	p.Arg173His	8.67		YES
PBO025	57657		PTEN	ENST00000371953	Missense	c.737C>G	p.Pro246Arg	15.98		YES
PBO026*	57662		TMPRSS2-ERG	ENST00000398585.3/ENST00000417133.2	Translocation					YES	NO (NOT COVERED)
PBO027	57786		No clinically significant variants were identified
PBO028	57673		No clinically significant variants were identified
PBO029	57930		No clinically significant variants were identified
PBO030*	57933		MYC	ENST00000377970.2	Amplification					YES	NO (NOT COVERED)
PR14001	55774		TP53	ENST00000269305.4	Missense	c.856G>A	p.Glu286Lys	45.02		YES
PR14001	55774	HRR	BRCA2	ENST00000380152	Nonsense	c.6982G>T	p.Glu2328Ter	67.29		YES
PR14002	54045		No clinically significant variants were identified
PR14003	52760		No clinically significant variants were identified
PR14004*	56225		TP53	ENST00000269305.4	Missense	c.380C>A	p.Ser127Ter	20.1		YES	YES
PR14005	54582		No clinically significant variants were identified
PR14006	56498		APC	ENST00000257430	Frameshift	c.4569_4582delAATAATGCCTCCAG	p.Arg1523SerfsTer5	14.03		YES
PR14006	56498		PTEN	ENST00000371953	Missense	c.959T>C	p.Leu320Ser	8.94		YES
PR8002	25891		TMPRSS2-ERG	ENST00000398585.3/ENST00000417133.2	Translocation					YES
PR8003	25894		TP53	ENST00000269305.4	Missense	c.646G>A	p.Val216Met	7.96		YES
PR8004	44374		PTEN	ENST00000371953	Frameshift	c.99dupT	p.Ala34CysfsTer10	27.24		YES
PR8004	44374		PMS2	ENST00000265849	Frameshift	c.861_864delACAG	p.Arg287SerfsTer19	40.04		YES
PR8005	45367		No clinically significant variants were identified
PR8006	45380	HRR	BRCA2	ENST00000380152	Frameshift	c.1813dupA	p.L547P	25.64		YES
PR8007	25883		TP53	ENST00000269305.4	Missense	c.527G>T	p.Cys176Phe	13.61		YES
PR8008	46575		TP53	ENST00000269305.4	Missense	c.734G>A	p.Gly245Asp	13.65		YES
PR8009	25899		CTNNB1	ENST00000349496	Missense	c.121A>G	p.Thr41Ala	23.7		YES
PR8009	25899		TMPRSS2-ERG	ENST00000398585.3/ENST00000417133.2	Translocation					YES
PR8011*	47043	HRR	BRCA2	ENST00000380152	Frameshift	c.2808_2811delACAA	p.Ala938ProfsTer21	52.2		YES	YES
PR8011*	47043		MSH6	ENST00000234420	Nonsense	c.443T>A	p.Leu148Ter	6.39		YES	NO (COVERED-NOT IDENTIFIED)
PR8012	47108		TP53	ENST00000269305.4	Frameshift	c.921_922delAC	p.Leu308AlafsTer28	26.92		YES
PR8014	47699		No clinically significant variants were identified
PR8015	47630		PIK3CA	ENST00000263967.3	Missense	c.112C>T	p.Arg38Cys	5.81		YES
PR8016	47113	HRR	CHEK2	ENST00000328354	Splicing	c.721+1G>A	-	5.43		YES
PR8016	47113		TMPRSS2-ERG	ENST00000398585.3/ENST00000417133.2	Translocation					YES
PR8017	25887		TP53	ENST00000269305.4	Frameshift	c.1011_1018delCTTCGAGA	p.Phe338ValfsTer6	31.03		YES
PR8017	25887		TP53	ENST00000269305.4	Frameshift	c.133_148delCTGTCCCCGGACGATA	p.Ser46AsnfsTer72	28.93		YES
PR8018	25893		No clinically significant variants were identified
PR8020*	25892		No clinically significant variants were identified							NEGATIVE	NEGATIVE
PR8021	50158		TP53	ENST00000269305.4	Splicing	c.993+2T>G	-	11.85		YES
PR8021	50158		PTEN	ENST00000371953	Frameshift	c.765_766insAAAAA	p.E256Kfs*12	10.77		YES
PR8022	41442		TP53	ENST00000269305.4	Frameshift	c.581_586delTTATCC	P.Leu194_Ile195delLeuIle	22.71		YES
PR8023	42729		No clinically significant variants were identified
PR8024*	50630		No clinically significant variants were identified							NEGATIVE	NEGATIVE
PR8025	49480		TP53	ENST00000269305.4	Missense	c.725G>T	p.Cys242Phe	12.38		YES
PR8027	14831	HRR	RAD51C	ENST00000337432	Nonsense	c.577C>T	p.Gln193Ter	5.41		YES
PR8027	14831		POLE	ENST00000320574.5	Missense	c.89C>T	p.Ser30Leu	5.88		YES
PR8028	52137		TP53	ENST00000269305.4	Missense	c.590T>G	p.Val197Gly	35.51		YES
PR8029	53745	HRR	ATM	ENST00000278616	Nonsense	c.7456C>T	p.Arg2486Ter	5.32		YES
PR8030	54093		AKT1	ENST00000554581	Missense	c.49G>A	p.Glu17Lys	34.89		YES
PR8030	54093	HRR	RAD51C	ENST00000337432	Frameshift	c.502dupA	p.Arg168LysfsTer35	31.41	YES-confirmed germline	YES
PR8031	54517		No clinically significant variants were identified
PR8034	55913		TP53	ENST00000269305.4	Frameshift	c.802_806delAACAG	p.Asn268LeufsTer2	42.19		YES
PR8034	55913	HRR	BRCA1	ENST00000357654	Frameshift	c.3700_3704delGTAAA	p.Val1234GlnfsTer8	64.5		YES
PR8034	55913		MYC	ENST00000377970.2	Amplification					YES
PR8035	55988		No clinically significant variants were identified
PR8036	56638		TP53	ENST00000269305.4	Frameshift	c.657del	p.Tyr220Metfs*27	45.95		YES
PR8037	57193		AKT1	ENST00000554581	Missense	c.49G>A	p.Glu17Lys	48.06		YES
PR8037	57193		APC	ENST00000257430	Frameshift	c.4592dupA	p.Asn1531Lysfs*2	63.86		YES
PR8038	56383		TMPRSS2-ERG	ENST00000398585.3/ENST00000417133.2	Translocation					YES
PR8039	57608		APC	ENST00000257430	Nonsense	c.4508C>G	P.Ser1503Ter	17.35		YES
PR8039	57608		MYC	ENST00000377970.2	Amplification					YES
PR8040*	57623		PTEN	ENST00000371953	Missense	c.80A>G	p.Tyr27Cys	8.46		YES	YES
PR8041*	57609		No clinically significant variants were identified							NEGATIVE	NEGATIVE
PR8042*	57626		PTEN	ENST00000371953	Missense	c.80A>G	p.Tyr27Cys	17.61		YES	YES
PR8043*	57684		No clinically significant variants were identified							NEGATIVE	NEGATIVE
PR8044	57787	HRR	BRCA1	ENST00000357654	Missense	c.5330C>T	p.Thr1777Ile			YES
PR8045*	57788		CTNNB1	ENST00000349496	Missense	c.121A>G	p.Thr41Ala	24.38		YES	YES
PR8045*	57788		MYC	ENST00000377970.2	Amplification					YES	NO (NOT COVERED)
PR8047 *	57790		PIK3CA	ENST00000263967.3	Missense	c.3140A>G	p.His1047Arg	14.04		YES	YES
PR8047 *	57790		TP53	ENST00000269305	Missense	c.742C>T	p.Arg248Tryp	21		YES	YES
PR8048	57791		No clinically significant variants were identified
PR8049	25897		PTEN	ENST00000371953	Nonsense	c.633C>A	p.Cys211Ter	10.32		YES
PR8049	25897		AR	ENST00000374690.3	Missense	c.2226G>T	p.Trp742Cys	20.35		YES
PR8049	25897		TP53	ENST00000269305.4	Missense	c.376T>C	p.Tyr126His	13.17		YES
PR8050	57780		MSH6	ENST00000234420	Frameshift	c.162_163insACGCGGATCGCGCCAAGGG	p.Pro55ThrfsTer41	17.65		YES
PR8051*	25902		TP53	ENST00000269305.4	Missense	c.794T>C	p.Leu265Pro	7.13		YES	NO (COVERED-NOT IDENTIFIED)
PR8052	57773	HRR	PALB2	ENST00000261584	Frameshift	c.406delA	p.Ser136ValfsTer41	11.93		YES
PR8052	57773		AR	ENST00000374690.3	Missense	c.2234T>C	p.Leu745Pro	5.82		YES
PR8052	57773		PIK3CA	ENST00000263967.3	In Frame Deletion	c.314_316delTAG	p.Val105del	10.9		YES
PR8052	57773	HRR	BRCA1	ENST00000357654	Missense	c.5330C>T	p.Thr1777Ile	6.07		YES
PR8052	57773		APC	ENST00000257430	Frameshift	c.2507_2510delinsGATG	p.Ser836_Ser837delinsTer	11.81		YES
PR8054	25877		TP53	ENST00000269305.4	Nonsense	c.586C>T	p.Arg196Ter	8.97		YES
PR8056	57778		TP53	ENST00000269305.4	Missense	c.518T>A	p.Val173Glu	7.34		YES
PR8057*	57779		TP53	ENST00000269305.4	Missense	c.818G>T	p.Arg273Leu	14.89		YES	YES
PR8058	57776		No clinically significant variants were identified
PR8059	57777		TP53	ENST00000269305.4	Missense	c.814G>T	p.Val272Leu	16.76		YES
PR8059	57777		MSH2	ENST00000233146	Nonsense	c.2091T>A	p.Cys697Ter	5.11		YES
PR8059	57777	HRR	ATM	ENST00000278616	Missense	c.601C>T	p.Gln201Ter	18.12		YES
PR8060	42857		APC	ENST00000257430	Nonsense	c.4348C>T	p.Arg1450Ter	10.13		YES
PR8060	42857		APC	ENST00000257430	Missense	c.1958G>A	p.Arg653Lys	5.61		YES
PR8060	42857		APC	ENST00000257430	Nonsense	c.6906_6907delAGinsCT	p.Gly2303Ter	10.47		YES
PR8060	42857	HRR	ATM	ENST00000278616	Nonsense	c.4524C>A	p.Tyr1508Ter	7.74		YES
PR8060	42857	HRR	ATM	ENST00000278616	Frameshift	c.3204del	p.Pro1069LeufsTer2	39.01		YES
PR8060	42857		PTEN	ENST00000371953	Missense	c.395G>A	p.Gly132Asp	7.69		YES
PR8060	42857		NRAS	ENST00000369535	Missense	c.208C>A	p.Gln70Lys	5.32		YES
PR8061*	57775		No clinically significant variants were identified							NEGATIVE	NEGATIVE
PR8062	57772		No clinically significant variants were identified
PR8063	57816		TMPRSS2-ERG	ENST00000398585.3/ENST00000417133.2	Translocation					YES
PR8064*	43416		No clinically significant variants were identified							NEGATIVE	NEGATIVE
PR8065	44928		No clinically significant variants were identified
PR8066	57831		TMPRSS2-ERG	ENST00000398585.3/ENST00000417133.2	Translocation					YES
PR8067*	57961		MYC	ENST00000377970.2	Amplification					YES	NO (NOT COVERED)
PR8068	57812		No clinically significant variants were identified
PR8069*	57904		No clinically significant variants were identified							NEGATIVE	NEGATIVE
PR8070	57936		TMPRSS2-ERG	ENST00000398585.3/ENST00000417133.2	Translocation					YES
PR8071	57968		No clinically significant variants were identified
PR8072*	57981		No clinically significant variants were identified							NEGATIVE	NEGATIVE
PR8073	57966		No clinically significant variants were identified
PR8074	57967		No clinically significant variants were identified
PR8075	57969		TMPRSS2-ERG	ENST00000398585.3/ENST00000417133.2	Translocation					YES
PR8077	57971		No clinically significant variants were identified
PR8082	57972		No clinically significant variants were identified
PR8084	57858	HRR	ATM	ENST00000278616	Nonsense	c.3511C>T	p.Gln1171Ter			YES
PR8085	57851		No clinically significant variants were identified
PR8086	57878		No clinically significant variants were identified
PR8087	57855		TMPRSS2-ERG	ENST00000398585.3/ENST00000417133.2	Translocation					YES
PR8088	57866		No clinically significant variants were identified
PR8090	57877		No clinically significant variants were identified
PR8091	57856		TP53	ENST00000269305.4	Frameshift	c.945_946delTC	p.Gln317AlafsTer19)	27.05		YES
PR8092	57865		CTNNB1	ENST00000349496	Missense	c.133T>C	p.Ser45Pro	25		YES
PR8093	57857		TMPRSS2-ERG	ENST00000398585.3/ENST00000417133.2	Translocation					YES
PR8094	57881		No clinically significant variants were identified
PR8095	57852		No clinically significant variants were identified
PR8096	57850		TMPRSS2-ERG	ENST00000398585.3/ENST00000417133.2	Translocation					YES
PR8097	57861		No clinically significant variants were identified
PR8098	57860		TP53	ENST00000269305.4	Missense	c.293C>G	p.Pro98Arg	40		YES
PR8099	57879	HRR	BRCA2	ENST00000380152	Frameshift	c.9097dupA	p.Thr3033AsnfsTer11	21.74		YES
PR8099	57879		TP53	ENST00000269305.4	Missense	c.451C>A	p.Pro151Thr	10.28		YES
PR8099	57879		TMPRSS2-ERG	ENST00000398585.3/ENST00000417133.2	Translocation					YES
PR8100	58004		No clinically significant variants were identified
PR8101	57849		No clinically significant variants were identified
PR8103	57862		AR	ENST00000374690.3	Missense	c.2225G>T	p.Trp742Leu	11.45		YES
PR8103	57862		AR	ENST00000374690.3	Missense	c.2226G>T	p.Trp742Cys	15.52		YES
PR8105	57883		No clinically significant variants were identified
PR8106	57869		BRAF	ENST00000288602	Missense	c.1801A>G	p.Lys601Glu	29.45		YES
PR8112	58028		No clinically significant variants were identified
PR8114	58050		PIK3CA	ENST00000263967.3	Missense	c.1636C>A	p.Gln546Lys	14.73		YES
PR8115	58047		No clinically significant variants were identified.
PR8116	58046		No clinically significant variants were identified
PR8117	58045		No clinically significant variants were identified
PR8118	58036		No clinically significant variants were identified
PR8119	58030		PTEN	ENST00000371953	Nonsense	c.388C>T	p.Arg130Ter	5.9		YES
PR8120	58029		No clinically significant variants were identified
PR8122	58065		TMPRSS2-ERG	ENST00000398585.3/ENST00000417133.2	Translocation					YES
PR8123	58064		No clinically significant variants were identified
PR8124	58066		MYC	ENST00000377970.2	Amplification					YES
PR8124	58066		TP53	ENST00000269305.4	Frameshift	c.277delC	p.Leu93SerfsTer30	19.55		YES
PR8124	58066		BRAF	ENST00000288602	Missense	c.1799T>A	p.Val600Glu	10.57		YES
PR8124	58066		MLH1	ENST00000231790	Nonsense	c.755C>A	p.Ser252Ter	10.47		YES
PR8124	58066		PIK3CA	ENST00000263967.3	Missense	c.3140A>G	p.His1047Arg	9.12		YES
PR8124	58066		TP53	ENST00000269305.4	Nonsense	c.511G>T	p.Glu171Ter	7.58		YES
PR8124	58066	HRR	BRCA2	ENST00000380152	Frameshift	c.5351delA	p.Asn1784ThrfsTer7	12.33		YES
PR8126	58068		No clinically significant variants were identified
PR8127	58069		No clinically significant variants were identified
PR8128	58070	HRR	ATM	ENST00000278616	Missense	c.6067G>A	p.Gly2023Arg	34.91		YES
PR8128	58070		MYC	ENST00000377970.2	Amplification					YES
PR8129	58084		PTEN	ENST00000371953	Missense	c.395G>A	p.Gly132Asp	5.9		YES
PR8129	58084		MSH2	ENST00000233146	Missense	c.1667T>C	p.Leu556Ser	10.87		YES
PR8129	58084	HRR	BRCA2	ENST00000380152	Missense	c.8360G>A	p.Arg2787His	45.92		YES
PR8129	58084		AR	ENST00000374690.3	Missense	c.2234T>C	p.Leu745Pro	5.53		YES
PR8130	58072		TMPRSS2-ERG	ENST00000398585.3/ENST00000417133.2	Translocation					YES
PR8132	58073		TP53	ENST00000269305.4	Missense	c.734G>A	p.Gly245Asp	9.82		YES
PR8132	58073		TP53	ENST00000269305.4	Missense	c.408_434delACTGGCCAAGACCTGCCCTGTGCAGCT	p.Leu137_Leu145del	13.36		YES
PR8133	58085		BRAF	ENST00000288602	In Frame Deletion	c.1460_1474delTGACAGCACCTACAC	p.Val487_Pro492delinsAla	23.73		YES
PR8134	58083		PTEN	ENST00000371953	Splicing	c.635-1G>A	-	43.19		YES
PR8135	58078	HRR	BRCA1	ENST00000357654	Missense	c.5506G>A	p.Glu1836Lys	47.2		YES
PR8136	58077		No clinically significant variants were identified
PR8137	58076	HRR	ATM	ENST00000278616	Nonsense	c.6477T>A	p.Cys2159Ter	46.49	YES-confirmed germline	YES
PR8137	58076	HRR	ATM	ENST00000278616	Nonsense	c.4735C>T	p.Gln1579Ter	9.5		YES
PR8138	58075		No clinically significant variants were identified
PR8139	58079		BRAF	ENST00000288602	Missense	c.1406G>C	p.Gly469Ala	23.28		YES
PR8140	58081		TP53	ENST00000269305.4	Missense	c.817C>T	p.Arg273Cys	7.46		YES
PR8140	58081	HRR	ATM	ENST00000278616	Frameshift	c.640delT	p.Ser214ProfsTer16	24.84		YES
PR8141	58080		APC	ENST00000257430	Nonsense	c.3146G>A	p.Trp1049Ter	6.84		YES
PR8141	58080		APC	ENST00000257430	Frameshift	c.4666delA	p.Thr1556LeufsTer9	18.66		YES
PR8142	58082		No clinically significant variants were identified
PR8143	58062		No clinically significant variants were identified
PR8144	58059		BRAF	ENST00000288602	Missense	c.1801A>G	p.Lys601Glu	13.51		YES
PR8145	58055		TMPRSS2-ERG	ENST00000398585.3/ENST00000417133.2	Translocation					YES
PR8146	58054		No clinically significant variants were identified
PR8147	58052		No clinically significant variants were identified
PR8148	58056		PIK3CA	ENST00000263967.3	Missense	c.3140A>G	p.His1047Arg	25.71		YES
PR8148	58056		TP53	ENST00000269305.4	Missense	c.518T>C	p.Val173Ala	53.95		YES
PR8149	58057		No clinically significant variants were identified
PR8150	58060		No clinically significant variants were identified
PR8151	58042		No clinically significant variants were identified
PR8152	58058		TP53	ENST00000269305.4	Missense	c.817C>T	p.Arg273Cys	49.77		YES
PR8152	58058		MYC	ENST00000377970.2	Amplification					YES
PR8153	58061		ERBB2	ENST00000269571.5	Amplification					YES
PR8154	58048		TP53	ENST00000269305.4	Frameshift	c.594delA	p.Gly199GlufsTer48	32.76		YES
PR8155	58049	HRR	ATM	ENST00000278616	Frameshift	c.7031_7032del	p.Trp2344PhefsTer28	36.82		YES
PR8156	58051		TMPRSS2-ERG	ENST00000398585.3/ENST00000417133.2	Translocation					YES
PR8156	58051		TP53	ENST00000269305.4	Missense	c.742C>T	p.His248Tyr	18.31		YES
PR8157	58044		TMPRSS2-ERG	ENST00000398585.3/ENST00000417133.2	Translocation					YES
PR8158	58039		FGFR3	ENST00000340107.4	Amplification					YES
PR8159	58040		TMPRSS2-ERG	ENST00000398585.3/ENST00000417133.2	Translocation					YES
PR8160	58043		No clinically significant variants were identified
PR8161	58041		No clinically significant variants were identified
PR8162*	58033		No clinically significant variants were identified							NEGATIVE	NEGATIVE
PR8163	58034		TP53	ENST00000269305.4	Splicing	c.375+2T>A	-	16.17		YES
PR8164*	58037	HRR	ATM	ENST00000278616	Nonsense	c.5932G>T	p.Glu1978Ter	63.55	YES-confirmed germline	YES	YES
PR8165	58038		PTEN	ENST00000371953	Splicing	c.1006_1026+7del	-	40.18		YES
PR8165	58038		TMPRSS2-ERG	ENST00000398585.3/ENST00000417133.2	Translocation					YES
PR8166	58032		TMPRSS2-ERG	ENST00000398585.3/ENST00000417133.2	Translocation					YES
PR8167	58031		No clinically significant variants were identified
PR8168	58086		APC	ENST00000257430	Frameshift	c.4391_4394delAGAG	p.Glu1464ValfsTer8	42.58		YES
PR8169*	58063		TP53	ENST00000269305.4	Missense	c.395A>G	p.Glu132Gly	18.36		YES	NO(COVERED-NOT IDENTIFIED)
PR8169*	58063		MSH2	ENST00000233146	Nonsense	c.839T>A	p.Leu280Ter	11.11		YES	NO(COVERED-NOT IDENTIFIED)
PR8170	58002		APC	ENST00000257430	Frameshift	c.4666dupA	p.Thr1556AsnfsTer3	20.09		YES
PR8170	58002		PTEN	ENST00000371953	In Frame Deletion	c.522_539delTGTGTATTATTATAGCTA	p.Val175_Tyr180delValTyrTyrTyrSerTyr	12.62		YES
PR8172	58091	HRR	BRCA2	ENST00000380152	Splicing	c.8954-3_8962 delCAGTTATACTGA	-	17		YES
PR8172	58091		TP53	ENST00000269305.4	Frameshift	c.659_662delinsGTGG	p.Tyr220_Glu221delinsCG	22		YES
PR8172	58091		PTEN	ENST00000371953	Missense	c.401T>G	p.Met134Arg	18		YES
PR8173	58092		No clinically significant variants were identified
PR8175	58094	HRR	BRCA2	ENST00000380152	Frameshift	c.6941delC	p.Thr2314LysfsTer2	56.6		YES
PR8176	58095		No clinically significant variants were identified
PR8177	58096		PIK3CA	ENST00000263967.3	Missense	c.1633G>A	p.Glu545Lys	8.84		YES
PR8178	58097	HRR	ATM	ENST00000278616	Frameshift	c.4146delA	p.Ser1383ArgfsTer3	69.75	YES-confirmed germline	YES
PR8178	58097		TMPRSS2-ERG	ENST00000398585.3/ENST00000417133.2	Translocation					YES
PR8179	58098	HRR	ATM	ENST00000278616	Missense	c.8560C>T	p.Arg2854Cys	45.71	YES-confirmed germline	YES
PR8179	58098		TMPRSS2-ERG	ENST00000398585.3/ENST00000417133.2	Translocation					YES
PR8180	57999	HRR	ATM	ENST00000278616	Nonsense	c.3829G>T	p.Glu1277Ter	7.43		YES
PR8181	57955		CTNNB1	ENST00000269571.5	Missense	c.94G>C	p.Asp32His	6.4		YES
PR8182	58099		No clinically significant variants were identified
PR8183	58100		No clinically significant variants were identified
PR8184	58101		TP53	ENST00000269305.4	Nonsense	c.1009C>T	p.Gln337Ter			YES
PR8185	58014		No clinically significant variants were identified
PR8186	58015		No clinically significant variants were identified
PR8187*	58013		TP53	ENST00000269305.4	Missense	c.536A>T	p.His179Leu	40.53		YES	YES
PR8187*	58013		TMPRSS2-ERG	ENST00000398585.3/ENST00000417133.2	Translocation					YES	NO (NOT COVERED)
PR8188	58012	HRR	ATM	ENST00000278616	Splicing	c.1236-2A>T	-	20		YES
PR8189	58139		BRAF	ENST00000288602	Missense	c.1205C>T	p.Pro402Leu	20.31		YES
PR8189	58139	HRR	BARD1	ENST00000260947	Frameshift	c.520delA	p.Ser174ValfsTer38	66.25		YES
PR8190	58141	HRR	ATM	ENST00000278616	Nonsense	c.2122G>T	p.Glu708Ter	31.67		YES
PR8191	58003		POLE	ENST00000320574.5	Frameshift	c.4337_4338delTG	p.Val1446GlyfsTer3	10.42		YES
PR8192	57977		No clinically significant variants were identified
PR8193*	58142		PIK3CA	ENST00000263967.3	Missense	c.3140A>G	p.His1047Arg	16.55		YES	YES
PR8194	58140		No clinically significant variants were identified

## Sheet: MSI-high-positives
Sample ID	PN Number	MSI-High detected
PR8015	47630	YES
PR8086	57878	YES
PR8096	57850	YES
PR8124	58066	YES
PR8179	58098	YES
PR8191	58003	YES
